# Supplementary material for: Coriloxin Exerts Antitumor Effects in Human Lung Adenocarcinoma Cells
Source: Int J Mol Sci. 2022 Apr 3;23(7):3991. doi: 10.3390/ijms23073991 (PMC8999459; doi:10.3390/ijms23073991)
Supplement: Supplementary file 1 [file ijms-23-03991-s001.zip]

Archive with 1 entries (1 files):
- ijms-1661278-supplementary.pdf
